# Supplementary material for: Efficacy and Safety of Probiotics in Children with Irritable Bowel Syndrome: A Systematic Review and Meta-Analysis
Source: Microorganisms. 2025 Dec 21;14(1):23. doi: 10.3390/microorganisms14010023 (PMC12844155; doi:10.3390/microorganisms14010023)
Supplement: Supplementary file 1 [file microorganisms-14-00023-s001.zip]

Archive with 1 entries (1 files):
- microorganisms-4026173-supplementary.pdf
